# Supplementary material for: Genome-Wide Identification of TLP Gene Family in Populus trichocarpa and Functional Characterization of PtTLP6, Preferentially Expressed in Phloem
Source: Int J Mol Sci. 2024 May 30;25(11):5990. doi: 10.3390/ijms25115990 (PMC11173255; doi:10.3390/ijms25115990)
Supplement: Supplementary file 1 [file ijms-25-05990-s001.zip]

Archive with 5 entries (5 files):
- supplemental figures.pdf
- Table S1. Full gene names and protein sequences of the 49 PtTLP genes studied in this paper.xlsx
- Table S2.  Physicochemical properties and predicted localization of the 49 PtTLPs studied here.xls
- Table S3. The expression data of 49 PtTLP genes in different tissues.xlsx
- Table S4. All primers used in this study.xls
