# Supplementary material for: Genome-Wide Identification of TLP Gene Family in Populus trichocarpa and Functional Characterization of PtTLP6, Preferentially Expressed in Phloem
Source: Int J Mol Sci. 2024 May 30;25(11):5990. doi: 10.3390/ijms25115990 (PMC11173255; doi:10.3390/ijms25115990)
Supplement: Supplementary file 1 [file ijms-25-05990-s001.zip › Table S1. Full gene names and protein sequences of the 49 PtTLP genes studied in this paper.xlsx]

## Sheet: Sheet1
Gene	Rename	Protein Sequence
Potri.001G102400.1	PtTLP1	MSHLTKFLTSSLLFSLLIISTNAATFEIRNNCPYTVWAAASPGGGRRLDRGQTWYLNVPAGTSMARIWGRTNCNFDGSGRGRCQTGDCTGGLECKGWGVPPNTLAEYALNQFGNLDFYDISLVDGFNIPMEFSPTSSGGSGKCQALLCTADINGQCPNELRAPGGCNNPCTVFKTNEYCCTNGQGSCGPTYFSRFFKDRCPTSYSYPQDDPSSTFTCPGGTNYRVIFCPRGSPHFPLEMVEEQRAE*
Potri.001G107600.1	PtTLP2	MSHLTKFLTSSLLIFSLLFISTNAATFEIRNSCPYTVWAAASPGGGRRLERGQTWNLNVPAGTSMARIWGRTNCNFDGGGKGRCQTGDCTGGLECKGWGVPPNTLAEYALNQFGNLDFYDISLVDGFNIPIEFSPTSGGGKCQALLCTADINGQCPNELRAPGGCNNPCSVFKTNEYCCTNGQGSCGPTKFSRFFKDRCPTSYSYPQDDPTSTFTCPGGTNYRVIFCPRGSPHFPLEMVEEKRAE
Potri.001G107800.1	PtTLP3	MSSLKTLSIFSFLFAALHFPSVHAATFDITNKCPYTVWAAAKPGGGRQLNNGETWTISADPGTTQARIWARTNCQFDGAGRGNCQTGDCNGLLACQGYGSPPNTLAEYAIGQFANQDFIDISNIDGFNVPMEFSSASAGCTRVIKCTADIVGQCPNELKVPGGCNGPCPVFKTDEYCCNSGTCGPTTFSKYFKERCPDAYSYPKDDPTSLFTCPTGTNYKVIFCP
Potri.001G107950.1	PtTLP4	MSSLKTLSIFSFLFAALHFPSVHAATFDITNKCPYTVWAAAKPGGGRQLNNGETWTISADPGTTQARIWARTNCQFDGAGRGNCQTGDCNGLLACQGYGSPPNTLAEYAIGQFANQDFIDISNIDGFNVPMEFSSASAGCTRVIKCTADIVGQCPNELKVPGGCNGPCPVFKTDEYCCNSGTCGPTTFSKYFKERCPDAYSYPKDDPTSLFTCPTGTNYKVIFCP
Potri.001G210400.1	PtTLP5	MAQNPRVHDLLLLLVPLSVLVLMNITVAAGQNASTNAKPFTLVNNCKEMIWPGIITKGDSNRGEGFALKPGQTAIYNATVGWSGRIWARTGCNFDKTGTGTCQTGSCGTSLNCTGPSNPPNTIAEFTLGDDVDFYDLSLVDGYNLPIVISPINGKGNCSIAGCEGDLRQNCSSELAVKSNGKVIACRSACNAFNTDEYCCRGAFADPAACQPSNYSRSFKQVCPAASSYAFDDRASIITCSASEYIIIFCASRNQSVCSYHDKKLVCNTSTGSTAPPLDLGGWIRMLSLSMLFILKMKF
Potri.001G220900.1	PtTLP6	MANQIPLALTFTLLLVCFKHAGALSVTFSFKNNCPFTVWPASLNNADSPQLSSTGFALTAGASSSLSTPVPWSGRFWGRTRCNTDSSGKFTCATGDCASGRIECHGAGGIPPASLAEFALRANDGHDYYDISLVDGFNIPLSVIPQGGSSECRSTSCAANVNAVCDSKLAVKGSDGTVIACKSACLAFNQPQFCCTGEFSTPDKCLATNYSSTFKQQCPEAYSYAYDDKSSLLTCPSGSNYVINFCP*
Potri.001G221100.2	PtTLP7	MGSRMPIAIITFTLVIFLYACTHAGAQSVTFVVKNNCPYTVWPGTLTAAGRPTISSTGFTLATGASSSLSVPATWSGRLWARTQCSTDSSGKFVCATADCASGVIECNGAGAIPPASLAEFTLRGDGGKDFYDISLVDGFNIPISITPQGGSTGCPSTSCAANVNAVCDPSLAVKGADGTVIACKSACLAFNQPQYCCTGDHNTADTCPPTQYSMTFKQQCPQAYSYAYDDKSSTFTCPSGGNYLITFCP*
Potri.001G221200.1	PtTLP8	MGSRMPFAIITFTLVIFLYACTHAGAQSVTFVVKNNCPYTVWPGTLTAAGRPPISSTGLTLATGASSSLSVPATWSGRLWARTQCSTDASGKFVCATADCASGVIECNGAGAIPPASFAEFTLRGDGGKDFYDISLVDGFNTPISVTPQGGSTGCPTTSCAANVNAVCDPRLAVKGADGTVIACKSACLEFHQPQFCCTGEYSTPDKCPPTQYSMTFKQQCPQAYSYAYDDKSSTFTCPSGGNYLITFCP
Potri.001G221300.2	PtTLP9	MQELNFRRQKQLSIHSLARNSNGCWPSDYIFNWLHIGNRCFTFAKCPCNMVWRLWARTQCSTHSSGKFVCATADCASGVIECNGAGAIPPASLAEFTLRGDGGQDYYDISLVDGFNIPILVTPQGRSTGCRSTSCAPDVNAVCDPSLAVRRPDGTVIACKSANLAFNQPQFCCSGEYNTPDI
Potri.001G221400.1	PtTLP10	MGSRMPFAIITFTLVIFLCACTHAGAQSVTFVVKNNCPYTVWPGTLTASGRPPISSTGFTLATGASSSLSAPATWSGRLWARTQCSADSSGKFVCATADCASGVIECNGAGAIPPASLAEFTLRGDGGKDFYDISLVDGFNIPISVAPQGGSTGCRSTSCASDVNAVCDPSLAVRRPDGTVIACKSACLAFNQPQYCCSGEYNTPDKCPANQYSTTFKKQCPQAYSYAYDDKTSTFTCPSGGNYLITFCP
Potri.001G221500.1	PtTLP11	MGSRMPFAIITFTLVIFFYGAQSVTFDFTNNCPYTVWPGTLTAAGGPSLSSTGFTLATGASSSLSVPVNWSGRLWARTQCSTDASGKFVCATADCASGVIECNGAGAIPPASLAEFTLSGDGGKDYYDISLVDGFNLPISVTPQGGSTGCPSTSCAANVNAVCDPSLAVKGSDGTVIACKSACLAFNQPQYCCTGEYNTPDKCPANQYSMTFKQQCPQAYSYAYDDKSSTFTCPSGGNYLITFCP
Potri.001G221700.1	PtTLP12	MSAGHCMDGLRTSGAQSVTFVFTNNCPYTVWPGTLTAAGGPSLSSTGFTLATGASSSLSVPVNWSGRLWARTQCSTDASGKFVCATADCASGVIECNGAGAIPPASLAEFTLRGDGGKDFYDISLVDGFNIPISVTPQGGSTGCPSTSCAANVNAACDPSLAVRGSDGTVIACKSACLAFNQPQFCCTGEYDSPEKCQPNQYSMTFKQQCPQAYSYAYDDKSSTFTCPSGGNYLITFCP
Potri.001G221800.1	PtTLP13	MESRMPIAIITFTLVIFFYGAQSVTFDFKNNCPYTVWPGTLTAAGGPSLSSTGFTLATGASSSLSVPVNWSGRLWARTQCSTDASGKFVCATADCASGVIECNGAGAIPPASLAEFTLSGDGGKDYYDISLVDGFNLPISVTPQGGSTGCPSTSCAANVNAVCDPSLAVKGSDGTVIACKSACLAFNQPQYCCTGDHNTAETCPPTQYSMTFKQQCPQAYSYAFDDKSSTFTCPSGGNYLITFCP
Potri.001G284305.1	PtTLP14	MRRVNSTHLGNSTHLGTLVIFFYGAQSVTFDFKNNCPYTVWPGTLTAAGGPSLSSTGFTLATGASSSLSVPVNWSGRLWARTQCSTDASGKFVCATADCASGVIECNGAGAIPPASLAEFTLSGDGGKDYYDISLVDGFNLPISVTPQGGSTGCPSTSCAANVNAVCDPSLAVKGSDGTVIACKSACLAFNQPQYCCTGDHNTAETCPPTQYSMTFKQQCPQAYSYAFDDKSSTFTCPSGGNYLITFCP
Potri.001G221900.1	PtTLP15	MESRMPNIAIITFTLVIFLYGAQSVTFDFTNNCPYTVWPGTLTAAGGPSLSSTGFTLATGASSSLSVPVNWSGRLWARTQCSTDASGKFVCATADCGSGVIECNGAGAIPPASLAEFTLSGDGGKDYYDISLVDGFNLPISVTPQGGSTGCPSTSCAANVNAVCDPSLAVKGSDGTVIACKSACLAFNQPQYCCTGDHNTAETCPPTQYSMTFKQQCPQAYSYAYDDKSSTFTCPSGGNYLITFCP
Potri.001G222100.1	PtTLP16	MGSRMPFAIITFTLVIFLYACTHAGAQSVTFVVKNNCPYTVWPGTLTAAGRPPISSTGFTLATGASYSLSVPATWSGRLWARTQCSTDASGKFVCATADCASGVIECNGAGAIPPASLAEFTLNGSGGLDFYDISLVDGFNIPISVTPQGGSPGCSSTSCAANVNAVCDPSLAVRGPDGTVIACKSACLAFNQPQFCCTGEYSTPDKCPPNQYSMIFKKQCPQAYSYAYDDKSSTFTCPSGGNYLITFCP
Potri.001G237600.1	PtTLP17	MATATQLFTCALLISCTLFHVARPELIITLVNNCHFTIYPAIQPNAGHPVLEKGGFPLQTLTHRSFRAPDQLWSGRIWGRTGCAHSNGKFHCVTGDCNNRIECNGLGGATPATLAQITIHHGHKDFSSYGVSLVDGFNLPMTVTPHEGKGVCPVVGCRANLLATCPEKLQFRSLGRHGHVAGCKSGCEALGTDELCCRNHYNSPQTCRASTFSEFFKHACPATFTYAHDSPSLTHECSSPRELKVIFCH
Potri.002G020400.1	PtTLP18	MDRIFTSSALHITLILLTICKGLSGATFTFINRCGYTVWPGILSNAGSTPLESTGFELPQGGSRSFQAPPNWSGRFWGRTGCTFDPNTGQGTCLTGDCSSNQIECNGKNANPPATLAEFTVGSGVLDFYDVSLVDGYNLPMIVEPNGGSGSCLSTGCVTDMNQQCPTELRADSGQACKSACEAFGSPEYCCSGAYGSPDTCKPSVYSEMFKAACPRSYSYAYDDATSTFTCTGADYVITFCPSLTSQKSARGNSPPASTTNGSETVSGDGPVGMDTSWLPNFLSGDSPNALSCSVWQFTLILSTISCLLLSLVH
Potri.002G020500.1	PtTLP19	MSQRTLLIPLSSFFIAHLLISGVVSTTFTLTNKCGYTVWPGILSNADAPALSTTGFSLQKGESKTITAPASWGGRLWGRTYCSQDSTGKFSCLTGDCGSGKLECSGTGAAPPATLAEFKIDGYGGMDYFDVSLVDGYNLPLLVVPQGGSGQNCTSTGCVVDLNGACPSELKVTSTGGESVACKSACEAFRSPQYCCSGAYGTPDTCKPSSYSEIFKNACPRAYSYAYDDKTSTFTCASADYQITFCPAPNTSQKASQEQNSENTNTNTNTPLINSTMVYEGALSQNGASPSMYGNVLGSHVTAGIVSFTVAIWQWRQLF
Potri.002G087100.1	PtTLP20	MARLHVHLPLLLILLLISSGPKMMECARIFTIVNYCQETVWPGVTPGDNFNGGGFELKSGQSIVFTAPVGWSGRIWGRTGCKFDKNGSGSCKTGPCGTSLKCKASGETPASLAEFTLTTLDFYDVSLVDGFNLPIAVTPVNGKGNCSVAGCDADLRDTCPSELAVKSNGKVIACRSACDVFNTDEYCCRGVYGNPVVCQPTYYSKKFKEACPTAYSYAYDDPTSIFTCSGTDYIVSFCSSRKQPVCTYHDNKLVCSGSEGLKSLITRWWALVFAVPLLLTF
Potri.002G133200.2	PtTLP21	MAISSIFLTGCAFDEPGNGKCITGDCGGTLKCIGGGSPPVGPVEDFYDVSLVDGYNGGLGVKALGGSGDCQYAGCVADLKGNCPTELRVMDSGSTVACKSACSALNAPELSSRHNTQMFKNACPTAYSYAYDDASSACTCTGSDYLIIFCPNGSG
Potri.003G020100.1	PtTLP22	MAQILGRHLHLFMPLSVLILQIAMAAGQNTSAEAKSFTLVNNCNETIWPGILTRGNNSNGYGFALQQGQTAFYNATAGWSGRMWARTGCSFDKNGTGTCQTGSCGTSINCTVPSNPPNTIAEFTLGDVDFYDVSLVDGFNLPVVISPIDGKGNCSISGCDGDLRQNCSSGLAVKSDGKVIACRSACDAFNTDEYCCRGAYADPVACLPTNYSRSFKQVCPAAASYAFDDSISIITCSASEYVVTFCASRNQKVCSYHDNKLVCNTSNGSKASPLGLGGWILVLALPLTYNLKMKFYLS
Potri.004G014200.2	PtTLP23	MSLLKLLMHLSPFLVAHLFVSGINSTYDPRPLFYVAPTIPTGFSLGENAGKEITTSDDWAGRLWGRTNCTEDDTGRFSCITGDCGSGKIECSTVPAGSSPVTMAEFKINKDGRYFFNVSLLDGYNLPLLVLPSNKSCKKAGCGVDLNGVCPSELTVSSSDGKIAGCRSACEAFGSQQYCCTGEYGTPSTCKPTSYSQNFKKKCPNTYTYPLDDETGTFSCASSDYQIVFCAGNTTVYSSPAEPPPSPPPQVKKPPRPSPEIRPKTPRSLVPIIAGVIGSVLLIISFVVIFILRARWRGQSEQDQQDVEDHHIKHVPGMPVRFSYQELYVATDNFNERLGRGGFGSVFKGKLGDGTQIAVKRLEKRGQGMSAFLAEAEAIGSLHHFNLVRLIGFCAEKSS…
Potri.004G014250.1	PtTLP24	MSLLKLLMHLSPFLVAHLFVSGVVSATLRILNNCDYTIWPVIINSTYDPRPLFYVTSTIPTGFSLGQNDWKDITTSDDWAGRLWGRTHCTEDDTGRFSCITGDCGSGKIECATVPAGSSPATMAEFKINKDGRYFFNVSLLDGYNLPLLVLPSNKNCKNAGCVVDLNGVCPSELTVNSSDGKIAGCRSACEAFGSQQYCCPGVYETTSTCKPTSYSQNFKKKCPSTYTYPLDDETGTFSCASSDYQIVFCAGNTTVYSGPAEPPPSPTVIIAPSLSPQVKKPPSPSPQGITPPSPSPKEITPPSPSPQDIPPSFVPFIAGVLLIVSFVVIFILKARWHGKSEQDQQDVEDHHIKHVPGMPVRFSYQELYVATDSFNERLGRGGFGSVFKGKLGDGTQIA…
Potri.004G014351.1	PtTLP25	MSLLKLLMHLSPFLVAHLFVSGVVSATLTIINNCDYTIWPGINSTYDPRPTIYVTPTIATGFSLGKKDWKDITTSDDWHGRLWGRTHCTEDDTGRFSCITGDCGSGKIECSTIPAGSSPVTMAEFKINNAGLDFFNVSLLDGYNLPLLVLPSNRSCKKAGCVVDLNGVCPPELTVNSSDGMIAGCRSACEAFNSQQFCCTGEYETPSTCKPSSYSQNFKKKCPSAYTYC
Potri.004G014512.1	PtTLP26	MSVIILLVHLSSFLVAHLFISGVVSTTFTITNKCSYTVWPGIFSREGSAALSTTGFSLEKNESRTLTAPASWRGRFWGRTYCTEDSSGNFSCISGDCGSGKLECSGNPGAPPATLAEFAIGDFNGLDFFDVSVADGFNLPLLVVPSRQNCTSTGCVADLNESCPSELRVTTSTEGKTAACMSACQVTGLSMFCCTGNATCKPSLYSQFFKTPCPHAYSYAYDDQTSTFTCAPTDYQVTFCPGNTTVITENNSRPSPGEITPIPSPEIRPNTTSRRQWVPIIAGIVGGVLAIISFVVIIVWRVRLSKSNDTEEDVEDDYIKQVPGMPVRFSYEDLRVATNDFKETLGRGGFGSVFKGVLADGTGIAVKRLDKLGQGKRAFLAEVETIGSVHHFNLVRLIG…
Potri.004G014574.1	PtTLP27	MSVIKLLVHLSSFLVAHLFISGAVSTTFTITNKCSYTVWPGIYSSAGSAALSPTGFSLEKNESKTLTAPDSWSGRFWGRTYCTEDSSGNFSCISGDCGSGKLECLGNGSAPPVTLAEFTIGGFDGLDYFDVSLVDGFNLPLLVVPSRQNCTSTGCVVDLNGVCPPELTVNSSDGKIAGCSSACEAFNSPQYCCTGEYETPSTCKPTSYSQNFKKKCPSTYTYPYDDNTATFSCASSDYQIVFCAGKFTIFQSCSFLSLIFCF
Potri.004G014700.1	PtTLP28	MSVIILLVHLSSFLVAHLFISGVVSTTFTITNKCNYTVWPGISSQSGSAALSTTGFSLEKNESKTLTAPDSWTGRFWGRTYCTEDSSGNFSCISGDCGSGKLECSGNGGALPVTLAEFSLRGFNGLDFFDVSLVDGFNLPLLVVPSRQNCTSTGCVADLNESCPSELRVTTSTEGKTAACMSACQVTKLSMFCCTSNATCKPSLYSQFFKNACPQAYSYAYDDQTSTFTCASTDYQVTFCPGNTTVITENNSRPSPGEIAPIPPPEIRPNTTSRRHWVPIIAGIVGGVLAIISFVVIIVWRVRLSKSNDTEEDVEDDYIKQVPGMPVRFSYEDLRVATNDFKETLGRGGFGSVFKGVLADGTGIAVKRLDKLGQGKRAFLAEVETIGSVHHFNLVRLIG…
Potri.004G173200.1	PtTLP29	MGYYSCCFPTLISSFVLLLLVSYKGCVLAATFTFVNKCEHTVWPGILANAGSPRLDSTGFELQQDSSRSFIAPTGWSGRFWARTGCNFDESGAGLCSTGDCGSGQVECNGFGAAPPATLAEFTLGSGGQDFYDVSLVDGYNLPMVVEGSGGSGMCASTGCISDLNIQCPQELRVGEGDACKSACEAFGSPEYCCSGAFNTPATCKPSVYSEMFKAACPKSYSYAYDDATSTFTCSGADYTVTFCPSSPSQKSSSYSTPTTEGTTTSQGSGTGSGLEYTGSGSGIDSGAGSGTGSGGETMLADGSWLAGLAMGDSYKTASPSALQSAIMAFTTLVLIFALLHS
Potri.005G112600.1	PtTLP30	MDLLSFSQNHPHYCAAFLSLLFIFEGVSGAKFTFVNKCDFSVWPGILGSPELDSTGFELRKGSSRSFQAPTGWSGRFWGRTGCNFDSSGHGSCVTADCGSGQVECNGAGATPPATLAEFTLGSGSQDFYDVSLVDGYNLPMIVEVSGGSGECASTGCVTDLNRKCPTELRTEGGSACRSACEAFGKPEYCCSGEYNSPASCKPSMYSQVFKSACPKSYSYAYDDATSTFTCTGADYTITFCPNFHSLKSSSDASPQAIGGAAIGGSGTEIGGTVTGSSAQEAELQSSWLASLAIGESTGTQTHHSLVLQFALVLATSLILANSHL
Potri.005G112700.1	PtTLP31	MARPQPYISLFFFSFLLIVSGGYSSTFTIINKCNYQVWPGMLSNAGTPQLPTTGFVLQPGESNSISFPESWSGRLWGRTLCTQDSTAGKFSCLTGDCGSSTLECSGGGAAPPATLAEFTLNGADGLDFYDVSLVDGYNLPMLITPQSGTGGNCTATGCVVDLNNACPNELKVIDSGNGENLACRSACDAFGDPEYCCSGAYATPDTCKPSSYSQFFKNACPRAYSYAYDDGTSTFTCAGADYVITFCPAPTTSQKSANGQQNPLAAHVSAGSHNTSPYFIGGFITIAVAIWQLF
Potri.005G173900.1	PtTLP32	MARLNLNLLLLLILLVLSSGPKMMESLRVFTITNYCKETVWPGIFPGENFNGGGFELKPGQSSVLNAPVGWSGRIWGRTGCSFDKNGNGTCKTGTCGSFLKCRASGETPASLAEFTLTTLDFYDVSLVDGFNLPIAVTPINGKGNCSVAGCDADLRDTCPSELAVKSKGKVIACRSACDVFNTDEYCCRGLYGNPRVCQPTFYSKKFKEACPTAYSYAYDDPTSICTCAGTDYVITFCSSRKREACTYHNNKLICSGSRGLKSLIERWWALVFVLPLLLAF
Potri.005G240900.1	PtTLP33	MSQLTLLIPLSSFFISHFFIQAVVSTTFTLTNKCDYTVWPGSLSNADAPALSTTGFALQNGESKTITAPASWGGRFWGRTYCSQDSTGKFSCVTGDCGSGKLECSGTGAAPPATLAEFKLDGYGGMDYFDVSLVDGYNLPLLVVPQGGSGQNCTSTGCVVDLNDSCPSELKVTSTEGESVACKSACEAFGSPQYCCNGAYSTPDTCRPSTYSEIFKNACPRAYSYAYDDKTSTFTCAAADYQITFCPSPNTSQKASQGQNTENTSTNSYTPLVNSTMVYEGALNQNGASPSMNSKVLGSHVIAGIVSLTVAIWQLG
Potri.005G241000.1	PtTLP34	MHILMLQLRFLQMDHVFSSSALHITLILLTICKGISGAKFTIINRCDYTVWPGILSNAGSTPLDSTGFELPQGESRSFQAPPNWSGRFWGRTGCTFDPNTGQGTCITGDCSSNQIECNGKNANPPATLAEFTVGSGVKDFYDVSLVDGYNLPMIVEPNGGSGSCLSTGCMTDLNQQCPAELRVESGQACKSACEAFGSPEYCCSGAYGAPDTCKPSAYSEMFKTACPRSYSYAYDDATSTFTCTGADYVITFCPSSTSQKSARDTTPPASTANGAETGSGSGDGPIGIDTSWLPNFLTGDSPSAFPCWAWQFTLIFSTLPCLFLFLVYL
Potri.006G088100.1	PtTLP35	MSLLSFSSVLRLSLLLYLLASFPTTNGEQLILVNNCNESLWPGVLGGAGHSTPKDGGFLLGCGEEVVIDVPDKWSGRIWGRQGCSFDNDGKGSCDTGDCSGLLRCQGTGGTPPATMVEMTLGSSTSPLHFYDVSLVDGFNLPVSMAPVGGGIGCGVASCEVDLNICCPSALEVRSNGKIVGCKSACLAMQSAKYCCTGDYANPKTCKPTLFAHLFKAICPKAYSYAFDDSSSLNKCRASRYVITFCPPK
Potri.009G028800.1	PtTLP36	MTTARPIFACAFVILCTLFHAARPELILTLVNNCPFTIYPAIQPNAGHPVLEKGGFPLQTLTHRSFRAPDQHWSGRIWGRTGCTHSNGKFQCTTGDCNNRIECNGLGGAPPATLAQITLHHGHNDFSSYGVSLVDGFNLPMTVTPHEGKGVCPVVGCRANLLSTCPDELKFRSSAGHVVGCKSGCEAFGTDELCCRNHYNSPQTCRASSFSEFFKHACPATFTYAHDSPSLTHECSSPRELKVIFCH
Potri.009G132200.5	PtTLP37	MDHLFLSLTLFALIPLSSFSGVEPITFKFINKCRHTIWPGLLSGAGTSQLPTTGFYLNSGKSRTVKIPRSWSGRLWGRTFCSQDRTGKFSCLTGDCGSGKVECLGSGAQPPATLAEFTLNGADGLDFYDVSLVDGYNLPMLVIPKKVTRGGCGATGCLIDLNGACPKELRLSAASGGKGAVACRSACEAFGDPRFCCSEGYATPETCGPSVYSLFFKHACPRSYSYAYDDKTSTYTCAATDYDIIFCPLPYTSQKLLALRKDGVELPLVNKTTMYRRSHGASSPGVVQQQFLAGAASIVTALLLFWPPLFPL
Potri.009G132500.1	PtTLP38	MDHFSCCFSSLISTLVLLFLVSYKGGVLAATFTFVNKCEYTVWPGILANAGSPRLDSTGFELLKDSSRSFIAPTGWSGRFWARTGCNFDESGTGSCSTGDCGSGQVECNGLGASPPATLAEFTLGSGGQDFYDVSLVDGYNLPMVVRGSGGSGMCASTGCVSDLNIQCPQELRSGEGDACKSACEAFGSPEYCCSGAFNTPATCKPSVYSEMFKAACPKSYSYAYDDATSTFTCSGADYTVTFCPSSPSSQKSSSYSTPTTEGTTTSQGSGTGSGLEYAGTGSGTESGAGSGTGSGGETMLADGSWLAGLAMGDSYKTASPSALQSTIMAFTTSLVLIVSFVFL
Potri.010G200800.1	PtTLP39	MSTSSHQFLLFFLCMIISLSITDGTELIIANNCKDSVWPGILGTAGHVTPREGGFLLLSGEQTVLQVPDKWSGRIWPRQGCCFDETTGRGSCQTGDCAGLLQCRGVGGVPPATLVEMTLGTSESALHYYDVSLVDGFNVPVSMMPVGGGAGCGIAACETDLNVCCPSTLVVKRQGKVVGCKSACLAAKTDRYCCTGEYANPKSCKPTIFSHLFKAICPKAYSFAFDDASGLKTCKASRYAITFCPPN
Potri.011G003900.1	PtTLP40	MSRIILFMHLSSFLVAHLFISGVISTTFTITNSCNHTVWPGVSSSSSGTFPTTGFSLEKNESKIIKAPASWNGRFWGRTYCTEDYSGNFSCITGDCGSGKLECSGNGGASPVTLAEFALGNFNGLDFFDVSLVDGFNLPLLVVPSGQNCSSTGCIGDLNESCPTELEVTNGTEEKSVGCRSACDALKLPIYCCDGGSMSSVKCKPSLYSRFFKNSCPQGYSYIYDDNTNTTYTCPSTDYQITFCPAGKSINTTSYRSSSINTTSYRPNSRNTTATANNYRPSSGEIKPMPEIRSNATSRRQWKPIIAGVVGGVLAIISFVVIIVLRVRWSKSENTEEDVEDDHIQQVPGMPVRFSYKDLCDATDDFKETLGRGGFGSVFKGVLADGTGIAVKRLDNLGQ…
Potri.011G004000.1	PtTLP41	MDLICFFIAHLFISGVVSTTFSVTNKCNYTIWPGFLANEDDPPASISSFSLQRGQSKTISAPVSWGYPFWGHTYCTEESTGNFSCITGDCGSGKLECSGNGTATSAILPEFKLVGSGCVADSNVVYSSELKVNSSGGEIDACKCVCKAFGSPHYCASVNYQIIFCAAKTTTTRRRSASESTTTSTTVSANATANGADSTSESIATSPTSSVKASAKGSNSSSSAKVTTTSVTVKNLSPMTFPPSPLPDEKTPSPMPFPPSPLPSPLPDEKTPSPLPDEKTPSPLPKTRPNTTSRRRLAPIIAGVIGGALLIIFLIVILILRARWWEESEKNEDLEADDIRQVPGTPVRFSYEDLRVATHDFSDTLGKGGSGSVFKGVLLDGTHVAVKKLDKLGQDMSSF…
Potri.012G004800.2	PtTLP42	MLPYPLLSVSPEATFTKLQEASTRLLMMPLTIPLFRLILTSFLIPLSYSCTFTITNDCPYTIWPGTLAGAGNPQLASTGFRLDSGQSVSISSVPGWSGRIWARTGCTFDGSGNGSCQTGDCGGRLECVGNGATPPASLFEITLGTGNVKDYYDVSLVDGYNLPLVAAPVGIHGACNVTGCVSDVNMGCPKELQVVGDDGGGGGVVACKSACEAFGLDQYCCGGEFANPTTCRPSFYSTIFKRACPRAYSYAFDDGTSTFTCKASDYAIIFCPTANRIETPDGADTASVIPKPGNGETMKLVSSSNFLRPLPLLFFLFILYLT
Potri.012G047800.1	PtTLP43	MAAMLRSLLALLLFTSIFSHISEVSSTTITLHNKCTHPVWPGIQPSAGKPILARGGFKLPPNKAYTLHIPPLWSGRLWGRHGCSFDASGRGRCATGDCGGSLYCNGIGGTPPATLAEITLGNEQDFYDVSLVDGYNLAISITPFKGSGKCSYAGCVSDLNLMCPLGLQVRSKDNRSVVACKSACFAFNSPRYCCTGRFGTPQACKPTAYSRIFKAACPKAYSYAYDDPTSIATCTRGNYLVTFCHHR
Potri.014G040700.1	PtTLP44	MAISSISLCYLLLLLFVTGNVGNATVFTLQNQCSYTLWPGTLSGNGAATLGDGGFTLAPGASIQFQAPPGWSGRFWARTGCVFDESGSGKCVTGDCGGTLNCIGGGAPPVSLVEFTIGTNPNDKDFYDVSLVDGYNVGLGVKALGGYGDCQYAGCVSDLNGNCPAELRVVDSGSTVACKSACAAFNAPEFCCTADHATPQTCSPTQYSVMFKNACPTAYSYAYDDASSTCTCTGSDYLITFCPSGSG
Potri.015G000800.1	PtTLP45	MPVKIPRTVLFSPLIFFSFLIPVSYSFAFTITNNCPYTIWPGTLAGAGTPQLASTGFRLDSGYSMRIPSVPGWSGRIWARTGCTFDESGNGTCQTGDCGGRLECNGMGASPPASLFEVTLGTGDAKDYYDVSLVDGYNLPLVAAPVGVHGACNATGCLSDINMGCPKELQVAGGDGGEGGVVACKSACEAFGLDQYCCGGEFANPTTCQPSFYSTIFKRACPRAYSYAFDDGTSIFTCKADDYAIVFCPTAKGIKTPDGAHAATMIPNPGNGETMKLVSSSNILQPLPLLFLLLILSLTL
Potri.015G039200.1	PtTLP46	MAAMLRSLLTLTLFTLIFSHISEVSSTTITLHNKCTHPVWPGVQPSAGRPVLARGGFKLPPNKAYTLNLPPLWSGRLWGRHGCSFDASGRGGCATGDCGGSLYCNGIGGTPPATLAEITLGNDQDFYDVSLVDGYNLAISITPFKGSGKCSYAGCVRDLNMMCPVGLQVRSKDNNRVVACKSACSAFNSPRYCCTGSFGTPQACKPTAYSRIFKAACPKAYSYAYDDPTSIATCTRGNYLVTFCPNQH
Potri.017G075500.1	PtTLP47	MKLPKWNTYGFFLFLICHSLLSGRSSGHQVAFYVHNKCPFAIWPATAPNTGHPVIADGGFHLTSGETKRIYAPWDWKGRIWARTGCNFTSNGQPACETGDCDGRLACNGLIGTPPVTLMQISLQADGTKPNFYDVSLVDGYNLPVSVTTKQISSKCTIGGCSKNLKNSCPMELQVLNKNGEIVACKSACLAFNLDSFCCSNEYGSPEKCKPSVYSKMFKDACPYYYSYAFDSPAPLVNCASKEYIVTFCPSSWGGDRSSI
Potri.018G096063.1	PtTLP48	MSRFSYLSLFPCFLLFAHFFTLSNAATFEIRNQCPYTVWAAAVPGGGRRLGRGESWTITANAGTTQARIWGRTNCIFDGAGRGMCETGDCNGLLQCQAFGQPPNTLAEYALNQFNNLDFFDISLVDGFNVPMDFSPVSGNCRGIRCAADINGQCPDPLKASGGCNNPCTVFKTDQYCCNSGSCEPTDYSRFFKQRCPDAYSYPKDDQRSTFTCPGGTNYRVVFCP
Potri.018G096070.1	PtTLP49	MDHHREGRNNTSPYLGTAKCNFNGAGRGTCETGDCNGLLQCQAFGKPPNTLAEYALNQFNNLDFFDISLVDGFNVPMDFSPVSGNCRGIRCAADINGQCPNPLRASGGCNNPCTVFKTDQYCCNSGTVAQQITLGFSSRGALTLIVILKMTKQAPSPVPVELITGLYSALEAVLSQDLMV
