# Supplementary material for: Genome-Wide Identification of TLP Gene Family in Populus trichocarpa and Functional Characterization of PtTLP6, Preferentially Expressed in Phloem
Source: Int J Mol Sci. 2024 May 30;25(11):5990. doi: 10.3390/ijms25115990 (PMC11173255; doi:10.3390/ijms25115990)
Supplement: Supplementary file 1 [file ijms-25-05990-s001.zip › Table S2. Physicochemical properties and predicted localization of the 49 PtTLPs studied here.xls]

## Sheet: 蛋白理化性质
Table S2. Physicochemical properties and predicted localization of the 49 PtTLPs studied here
Sequence ID	Number of Amino Acid	Molecular Weight	Theoretical pI	Instability Index	Aliphatic Index	Grand Average of Hydropathicity	Location
PtTLP1	246	26780	6.12	38.95	53.17	-0.363	Vacuole
PtTLP2	245	26579.9	7.37	41.45	54.98	-0.342	Vacuole
PtTLP3	225	24129.1	5.64	19.5	55.16	-0.209	Vacuole
PtTLP4	225	24145.2	5.64	18.65	56.89	-0.185	Vacuole
PtTLP5	299	31933.4	7.79	29.91	79.33	0.009	Cytoplasm
PtTLP6	247	25975.2	5.86	47.72	66.07	0.005	Cytoplasm
PtTLP7	250	25896.2	5.52	48.41	65.28	0.126	Cytoplasm
PtTLP8	250	26098.5	6.05	43.93	61.36	0.078	Cytoplasm
PtTLP9	182	19827.4	7.43	48.37	68.13	-0.154	Cytoplasm
PtTLP10	250	26059.4	7.3	50.2	62.16	0.047	Cytoplasm
PtTLP11	245	25458.5	4.45	43.22	60.61	0.074	Cytoplasm
PtTLP12	239	24648.5	4.65	51.01	56.03	-0.034	Cytoplasm
PtTLP13	245	25441.5	4.51	44.69	62.2	0.089	Cytoplasm
PtTLP14	249	25812.8	5.15	41.64	60.4	-0.006	Cytoplasm
PtTLP15	246	25496.5	4.39	45.47	63.13	0.065	Cytoplasm
PtTLP16	250	26002.5	5.69	45.89	66.04	0.168	Cytoplasm
PtTLP17	249	27077.9	8.28	46.8	71.73	-0.102	Cytoplasm
PtTLP18	314	32989.8	4.47	45.84	63.09	-0.07	Cytoplasm
PtTLP19	319	33611.6	5.2	36.47	64.26	-0.117	Cytoplasm
PtTLP20	281	30354.9	7.77	35.45	77.33	0.073	Cytoplasm
PtTLP21	155	15677.5	4.35	50.56	64.26	0.04	Cytoplasm
PtTLP22	298	31731.9	6.76	41.83	76.64	0.029	Cytoplasm
PtTLP23	645	71360.6	7.78	50.31	83.27	-0.215	Nucleus
PtTLP24	686	75586.4	6.73	50.06	84.53	-0.159	Nucleus
PtTLP25	229	24868.3	6.06	42.7	72.79	-0.075	Cytoplasm
PtTLP26	647	71403.7	5.91	42.54	86.62	-0.053	Nucleus
PtTLP27	262	27974.4	4.74	40.07	66.6	0.082	Cytoplasm
PtTLP28	647	71452.8	5.95	44.54	87.2	-0.05	Nucleus
PtTLP29	342	35045.9	4.28	44	58.57	0.037	Cytoplasm
PtTLP30	325	33859.5	4.84	47.91	62.22	-0.057	Cell membrane
PtTLP31	294	30934.5	4.41	44.78	63.81	-0.012	Cytoplasm
PtTLP32	281	30603.3	8.47	37.12	79.82	0.038	Cytoplasm
PtTLP33	316	33251	4.62	34.63	63.01	-0.111	Cytoplasm
PtTLP34	329	35068.3	4.55	47.85	63.53	-0.06	Cytoplasm
PtTLP35	249	26189.1	6.27	44.21	79.48	0.122	Cytoplasm
PtTLP36	247	26854.5	7.87	51.89	65.59	-0.146	Cytoplasm
PtTLP37	312	33484.5	8.64	41.64	78.53	0.062	Cytoplasm
PtTLP38	344	35218	4.35	45.33	56.77	0.016	Cell membrane
PtTLP39	247	26155.2	7.37	40.6	77.77	0.163	Cytoplasm
PtTLP40	672	74088.4	7.16	48	82.23	-0.179	Nucleus
PtTLP41	672	73375.5	6.2	49.45	83.27	-0.179	Nucleus
PtTLP42	322	33994.8	4.82	39.57	79.07	0.175	Cytoplasm
PtTLP43	247	26543.5	9.07	51.23	73.16	-0.019	Cytoplasm
PtTLP44	247	25319.3	4.15	31.03	67.57	0.161	Cytoplasm
PtTLP45	300	31462.9	4.88	35.52	76.47	0.181	Cytoplasm
PtTLP46	248	26468.3	8.93	49.38	69.68	-0.056	Cytoplasm
PtTLP47	260	28412.4	8.39	53.99	66.04	-0.16	Cytoplasm
PtTLP48	225	24723.8	6.52	24.94	52.53	-0.256	Vacuole
PtTLP49	180	19220.8	5.58	25.76	75.33	-0.107	Vacuole
