# Supplementary material for: Genome-Wide Identification of TLP Gene Family in Populus trichocarpa and Functional Characterization of PtTLP6, Preferentially Expressed in Phloem
Source: Int J Mol Sci. 2024 May 30;25(11):5990. doi: 10.3390/ijms25115990 (PMC11173255; doi:10.3390/ijms25115990)
Supplement: Supplementary file 1 [file ijms-25-05990-s001.zip › Table S3. The expression data of 49 PtTLP genes in different tissues.xlsx]

## Sheet: Sheet1
Table S3. The expression data of 49 PtTLP genes in different tissues
GeneID	Swelling bud	Young leaf	Root tip	Root	Stem inode	Stem node
PtTLP1	17.584	38.318	30.494	897.137	111.411	80.8
PtTLP2	16.898	2.112	1.821	25.162	1.596	5.82
PtTLP3	1.434	0.08	0.089	0	0	0.149
PtTLP4	0.576	0.193	0.05	0	0.033	0.115
PtTLP5	0.784	1.548	1.322	3.43	7.416	3.965
PtTLP6	0.13	0	0.052	11.038	60.35	32.79
PtTLP7	29.446	17.72	9.232	0.194	0.099	1.213
PtTLP8	0.222	0.226	0.167	0	0	0.052
PtTLP9	0	0	0	0	0	0
PtTLP10	0.077	0	0	0	0.017	0.053
PtTLP11	5.948	12.671	11.669	0.226	0.047	7.881
PtTLP12	0.953	1.156	1.529	0.018	0	0.839
PtTLP13	35.778	28.469	30.75	0.211	0.398	21.926
PtTLP14	5.985	8	8.415	0.078	0.112	8.134
PtTLP15	118.573	278.294	350.989	1.481	1.846	166.02
PtTLP16	0.001	0	0.024	0	0	0
PtTLP17	272.567	90.207	136.826	6.547	38.475	65.956
PtTLP18	1.722	3.98	3.169	3.063	10.793	5.052
PtTLP19	4.543	5.544	3.898	14.7	6.131	7.221
PtTLP20	0.76	0.848	1.113	2.4	7.225	4.512
PtTLP21	0.105	0.142	0.312	0.462	0.664	0.468
PtTLP22	0.185	0.317	0.316	0.913	0.639	0.399
PtTLP23	0.01	0.031	0.01	0.06	0.06	0.119
PtTLP24	0.01	0.02	0	0.025	0.092	0.223
PtTLP25	0.01	0	0	0.019	0.038	0.052
PtTLP26	0.809	0.633	0.461	0.138	0.536	1.396
PtTLP27	0.603	0.114	0.083	0.015	0.1	0.128
PtTLP28	0.966	1.417	1.304	0.441	0.261	0.842
PtTLP29	32.477	17.822	22.96	16.984	40.058	36.085
PtTLP30	9.581	11.609	7.775	23.127	32.886	30.162
PtTLP31	2.711	2.009	0.99	2.789	2.614	1.52
PtTLP32	1.941	0.667	1.508	5.97	4.21	3.691
PtTLP33	12.565	14.665	16.277	71.643	8.661	6.406
PtTLP34	0.92	2.741	2.391	9.156	7.783	4.609
PtTLP35	2.93	4.352	4.039	30.742	15.882	9.788
PtTLP36	235.072	88.504	96.527	32.813	68.046	74.214
PtTLP37	1.941	4.504	4.607	9.794	17.969	16.851
PtTLP38	20.147	14.391	23.893	16.015	27.281	27.176
PtTLP39	0.16	0.569	0.359	3.705	2.775	1.518
PtTLP40	4.611	10.086	11.813	0.273	6.558	6.719
PtTLP41	0.952	3.106	3.731	0.247	9.06	6.998
PtTLP42	2.246	0.458	0.482	1.82	3.003	1.788
PtTLP43	108.688	133.303	111.861	5.273	95.252	110.858
PtTLP44	0.703	1.063	0.539	3.063	2.071	1.459
PtTLP45	17.444	34.774	39.469	31.685	53.522	54.149
PtTLP46	305.536	215.143	161.026	55.169	84.671	148.674
PtTLP47	1.902	8.902	6.108	18.783	28.948	14.099
PtTLP48	0.173	0.036	0.098	0.017	0.107	0.097
PtTLP49	0	0	0	0	0	0
