# Supplementary material for: Genome-Wide Identification of TLP Gene Family in Populus trichocarpa and Functional Characterization of PtTLP6, Preferentially Expressed in Phloem
Source: Int J Mol Sci. 2024 May 30;25(11):5990. doi: 10.3390/ijms25115990 (PMC11173255; doi:10.3390/ijms25115990)
Supplement: Supplementary file 1 [file ijms-25-05990-s001.zip › Table S4. All primers used in this study.xls]

## Sheet: Sheet1
Table S4. All primers used in this study
Usage	Primer Name	Sequence (5’-3’)
qRT-PCR	RT-CO-F	AACTCTCTTTCTTCTACACATCTCTG
	RT-CO-R	CCCCTTCTTTCACTATACCACTG
	RT-FT-F	GAGAAACCACCTGTTTGTTCAAGATCAAAG
	RT-FT-R	CTCTTGGCTTGTTTTGAACCTGAGAAG
	RT-FVE-F	TCTTTCTCTACTCACACCCTACAG
	RT-FVE-R	TCCATACCCTCTTCAGCTATCAG
	RT-SVP-F	CTCCCTGAAAATATCTCATCCTTCACC
	RT-SVP-R	TTAGATCTAGTCGATGAATCAACAAGGA
	RT-FUL-F	GGCAAGAGTTGAGGTACTTGAGAA
	RT-FUL-R	GCTTTATCCTTCTTCTGGAGCGC
	RT-SPL9-F	GTTATTACTCGAGACACCGAGTTTG
	RT-SPL9-R	CTTCCATTCATTCCAGCATCACCA
	RT-FLC-F	GTCACCTTCTCCAAACGTCGCAAC
	RT-FLC-R	CGACAAAACAGAAGATAAAAGGGGGAAC
	RT-FRI-F	CAATGTA TCTGTAGAAA CCACCGTCAC
	RT-FRI-R	CCTTGGCCAATTTCAAAGCTGAAGG
	RT-LFY-F	GAGGAATCTTCTAGACGCCGTCATTTG
	RT-LFY-R	CTCACCTTCGTTGACGTCTTCGTCG
	RT-FCA-F	GACAACAGGGATCAGCGTTTCAATCAAC
	RT-FCA-R	CATTACCATATTTTTCAAAGACCTGACGG
	RT-FLD-F	CTGCTGATTCGCTTACCGAGGAAGAG
	RT-FLD-R	CTTATCTTTAATCGCCTGTGCTATTCC
	RT-GI-F	GCCACTGCCCAAGGAATTGCCTCAAT
	RT-GI-R	CCTGGAAGATTCAGGCGGAAAAGTTC
	RT-CDF-F	GTCCCAATTGCTTCGACCCATTG
	RT-CDF-R	GATCCTTGTAGAAGCCAATGTAGTTAC
	RT-PtTLP6-F	AATGACGGGCACGACTACTATGA
	RT-PtTLP6-R	AGCAGAACTGTGGCTGGTTGA
	AtActin2-F	TCTTCTTCCGCTCTTTCTTTCC
	AtActin2-R	TCTTACAATTTCCCGCTCTGC
Promoter clone	proPtTLP6-F	CACCCCCTGCTCACCCTGACATTATATATTACTT
	proPtTLP6-R	TTGCTGGAAACTCAGGCTGAA
Gene clone	PtTLP6-F	ATGGCCAATCAAATTCCCTTGGCAC
	PtTLP6-R	TCATGGACAGAAGTTGATCACATAG
Note: Protective base used for vector construction are colored red.
